# Supplementary material for: Four In Silico Designed and Validated qPCR Assays to Detect and Discriminate Tilletia indica and T. walkeri, Individually or as a Complex
Source: Biology (Basel). 2021 Dec 8;10(12):1295. doi: 10.3390/biology10121295 (PMC8698337; doi:10.3390/biology10121295)
Supplement: Supplementary file 1 [file biology-10-01295-s001.zip]

Archive with 2 entries (2 files):
- Supplementary Data S1.pdf
- Supplementary Table S1.pdf
